# Supplementary material for: Exploring Ethnobotany in the Catalan Linguistic Area: Traditional Plant-Based Knowledge for Addressing Gastrointestinal, Metabolic, and Nutritional Disorders
Source: Plants (Basel). 2024 Sep 2;13(17):2453. doi: 10.3390/plants13172453 (PMC11397403; doi:10.3390/plants13172453)
Supplement: Supplementary file 1 [file plants-13-02453-s001.zip]

Archive with 1 entries (1 files):
- plants-3158508-supplementary.pdf
